# Supplementary material for: Synthetic TGF-β Signaling Agonist-Treated Dendritic Cells Induce Tolerogenicity and Antirheumatic Effects
Source: Curr Issues Mol Biol. 2022 Aug 24;44(9):3809–21. doi: 10.3390/cimb44090261 (PMC9498161; doi:10.3390/cimb44090261)
Supplement: Supplementary file 1 [file cimb-44-00261-s001.zip]

Archive with 1 entries (1 files):
- cimb-1788487-supplementary.pdf
